# Supplementary material for: A Flexible Method for Nanofiber-based 3D Microfluidic Device Fabrication for Water Quality Monitoring
Source: Micromachines (Basel). 2020 Mar 6;11(3):276. doi: 10.3390/mi11030276 (PMC7143371; doi:10.3390/mi11030276)
Supplement: Supplementary file 1 [file micromachines-11-00276-s001.zip]

Archive with 4 entries (2 files):
- micromachines-738405 -sup-proof/
- micromachines-738405 -sup-proof/Support material/
- micromachines-738405 -sup-proof/Support material/Support material-738405 -sup-proofreading.docx
- micromachines-738405 -sup-proof/Support material/Support material-Movie S1.avi
